# Supplementary material for: Intestinal Microbiota and Serum Metabolic Profile Responded to Two Nutritional Different Diets in Mice
Source: Front Nutr. 2022 Jan 5;8:813757. doi: 10.3389/fnut.2021.813757 (PMC8766985; doi:10.3389/fnut.2021.813757)
Supplement: Supplementary file 1 [file Table_1.XLSX]

## Sheet: Table S1
Table S1: The information of the raw sequencing data
sample_name	sample_title	accession	study	bioproject_accession	biosample_accession	platform	filetype	filename	filename2
CON_1	GF_Diet_1	SRR16203884	SRP340082	PRJNA768608	SAMN22047914	ILLUMINA	fastq	CON_1.R1.raw.fastq.gz	CON_1.R2.raw.fastq.gz
CON_2	GF_Diet_2	SRR16203883	SRP340082	PRJNA768608	SAMN22047915	ILLUMINA	fastq	CON_2.R1.raw.fastq.gz	CON_2.R2.raw.fastq.gz
CON_3	GF_Diet_3	SRR16203876	SRP340082	PRJNA768608	SAMN22047916	ILLUMINA	fastq	CON_3.R1.raw.fastq.gz	CON_3.R2.raw.fastq.gz
CON_4	GF_Diet_4	SRR16203875	SRP340082	PRJNA768608	SAMN22047917	ILLUMINA	fastq	CON_4.R1.raw.fastq.gz	CON_4.R2.raw.fastq.gz
CON_5	GF_Diet_5	SRR16203874	SRP340082	PRJNA768608	SAMN22047918	ILLUMINA	fastq	CON_5.R1.raw.fastq.gz	CON_5.R2.raw.fastq.gz
CON_6	GF_Diet_6	SRR16203873	SRP340082	PRJNA768608	SAMN22047919	ILLUMINA	fastq	CON_6.R1.raw.fastq.gz	CON_6.R2.raw.fastq.gz
CON_7	GF_Diet_7	SRR16203872	SRP340082	PRJNA768608	SAMN22047920	ILLUMINA	fastq	CON_7.R1.raw.fastq.gz	CON_7.R2.raw.fastq.gz
CON_8	GF_Diet_8	SRR16203871	SRP340082	PRJNA768608	SAMN22047921	ILLUMINA	fastq	CON_8.R1.raw.fastq.gz	CON_8.R2.raw.fastq.gz
Treatmen_1	SPF_Diet_1	SRR16203870	SRP340082	PRJNA768608	SAMN22047922	ILLUMINA	fastq	Treatmen_1.R1.raw.fastq.gz	Treatmen_1.R2.raw.fastq.gz
Treatmen_2	SPF_Diet_2	SRR16203869	SRP340082	PRJNA768608	SAMN22047923	ILLUMINA	fastq	Treatmen_2.R1.raw.fastq.gz	Treatmen_2.R2.raw.fastq.gz
Treatmen_3	SPF_Diet_3	SRR16203882	SRP340082	PRJNA768608	SAMN22047924	ILLUMINA	fastq	Treatmen_3.R1.raw.fastq.gz	Treatmen_3.R2.raw.fastq.gz
Treatmen_4	SPF_Diet_4	SRR16203881	SRP340082	PRJNA768608	SAMN22047925	ILLUMINA	fastq	Treatmen_4.R1.raw.fastq.gz	Treatmen_4.R2.raw.fastq.gz
Treatmen_5	SPF_Diet_5	SRR16203880	SRP340082	PRJNA768608	SAMN22047926	ILLUMINA	fastq	Treatmen_5.R1.raw.fastq.gz	Treatmen_5.R2.raw.fastq.gz
Treatmen_6	SPF_Diet_6	SRR16203879	SRP340082	PRJNA768608	SAMN22047927	ILLUMINA	fastq	Treatmen_6.R1.raw.fastq.gz	Treatmen_6.R2.raw.fastq.gz
Treatmen_7	SPF_Diet_7	SRR16203878	SRP340082	PRJNA768608	SAMN22047928	ILLUMINA	fastq	Treatmen_7.R1.raw.fastq.gz	Treatmen_7.R2.raw.fastq.gz
Treatmen_8	SPF_Diet_8	SRR16203877	SRP340082	PRJNA768608	SAMN22047929	ILLUMINA	fastq	Treatmen_8.R1.raw.fastq.gz	Treatmen_8.R2.raw.fastq.gz

## Sheet: Table S2
Table S2: Pathway analysis for functional prediction of 16s sequencing data
KEGG Orthology	level2	level3	Enrichment	LDA	P-value	KEGGLink
Phosphotransferase system (PTS)	Membrane transport	Environmental Information Processing	SPF Diet	3.96427	0.00457444	https://www.kegg.jp/pathway/ko02060
Biosynthesis of amino acids	Global and overview maps	Metabolism	GF Diet	3.7371	0.00113133	https://www.kegg.jp/pathway/ko01230
Biosynthesis of secondary metabolites	Global and overview maps	Metabolism	GF Diet	3.65109	0.0032759	https://www.kegg.jp/pathway/ko01110
Biosynthesis of antibiotics	Global and overview maps	Metabolism	GF Diet	3.54341	0.00162919	https://www.kegg.jp/pathway/ko01130
Starch and sucrose metabolism	Carbohydrate metabolism	Metabolism	SPF Diet	3.5397	0.00865154	https://www.kegg.jp/pathway/ko00500
Metabolic pathways	Global and overview maps	Metabolism	GF Diet	3.51671	0.0117187	https://www.kegg.jp/pathway/ko01100
Glycolysis / Gluconeogenesis	Carbohydrate metabolism	Metabolism	SPF Diet	3.44312	0.00457444	https://www.kegg.jp/pathway/ko00010
Amino sugar and nucleotide sugar metabolism	Carbohydrate metabolism	Metabolism	SPF Diet	3.43841	0.00162919	https://www.kegg.jp/pathway/ko00520
Fructose and mannose metabolism	Carbohydrate metabolism	Metabolism	SPF Diet	3.27848	0.00077753	https://www.kegg.jp/pathway/ko00051
Phenylalanine, tyrosine and tryptophan biosynthesis	Amino acid metabolism	Metabolism	GF Diet	3.25474	0.00162919	https://www.kegg.jp/pathway/ko00400
2-Oxocarboxylic acid metabolism	Global and overview maps	Metabolism	GF Diet	3.2322	0.00162919	https://www.kegg.jp/pathway/ko01210
Cysteine and methionine metabolism	Amino acid metabolism	Metabolism	GF Diet	3.1701	0.00632295	https://www.kegg.jp/pathway/ko00270
Two-component system	Signal transduction	Environmental Information Processing	SPF Diet	3.15716	0.0459994	https://www.kegg.jp/pathway/ko02020
Histidine metabolism	Amino acid metabolism	Metabolism	GF Diet	3.01378	0.00162919	https://www.kegg.jp/pathway/ko00340

## Sheet: Table S3
Table S3: Pathway analysis of serum differential metabolites
Pathway	Level2	Level3	Hits	P-value	Impact	Enriched_Compounds	KEGGLink
Biosynthesis of unsaturated fatty acids	Lipid metabolism	Metabolism	4	0.011738	0	11Z-Eicosenoic acid Behenic acid Oleic acid DHA	http://www.genome.jp/kegg-bin/show_pathway?mmu01040/C16526%09DeepSkyBlue/C08281%09DeepSkyBlue/C00712%09DeepSkyBlue/C06429%09DeepSkyBlue
Aminoacyl-tRNA biosynthesis	Translation	Genetic Information Processing	5	0.014962	0.12	Histidine Serine Valine Leucine Tryptophan	http://www.genome.jp/kegg-bin/show_pathway?mmu00970/C00135%09DeepSkyBlue/C00065%09DeepSkyBlue/C00183%09red/C00123%09red/C00078%09red
Valine, leucine and isoleucine biosynthesis	Amino acid metabolism	Metabolism	2	0.022537	0.42857	Leucine Valine	http://www.genome.jp/kegg-bin/show_pathway?mmu00290/C00123%09DeepSkyBlue/C00183%09DeepSkyBlue
Lysine biosynthesis	Amino acid metabolism	Metabolism	1	0.084766	0.5	Aminoadipic acid	http://www.genome.jp/kegg-bin/show_pathway?mmu00300/C00956%09DeepSkyBlue
Lysine degradation	Amino acid metabolism	Metabolism	2	0.088164	0.11764	Aminoadipic acid Pipecolic acid	http://www.genome.jp/kegg-bin/show_pathway?mmu00310/C00956%09DeepSkyBlue/C00408%09red
Synthesis and degradation of ketone bodies	Amino acid metabolism	Metabolism	1	0.10485	0.14286	3-Hydroxybutyric acid	http://www.genome.jp/kegg-bin/show_pathway?mmu00072/C01089%09DeepSkyBlue
Cyanoamino acid metabolism	Metabolism of other amino acids	Metabolism	1	0.1245	0	Serine	http://www.genome.jp/kegg-bin/show_pathway?mmu00460/C00065%09red
Taurine and hypotaurine metabolism	Metabolism of other amino acids	Metabolism	1	0.16256	0.33333	Taurine	http://www.genome.jp/kegg-bin/show_pathway?mmu00430/C00245%09red
Methane metabolism	Energy metabolism	Metabolism	1	0.18098	0	Serine	http://www.genome.jp/kegg-bin/show_pathway?mmu00680/C00065%09red
Nitrogen metabolism	Energy metabolism	Metabolism	1	0.18098	0.11111	Histidine	http://www.genome.jp/kegg-bin/show_pathway?mmu00910/C00135%09red
Valine, leucine and isoleucine degradation	Amino acid metabolism	Metabolism	2	0.20084	0.03922	Valine Leucine	http://www.genome.jp/kegg-bin/show_pathway?mmu00280/C00183%09DeepSkyBlue/C00123%09DeepSkyBlue
Tryptophan metabolism	Amino acid metabolism	Metabolism	2	0.21709	0.24325	Tryptophan Serotonin	http://www.genome.jp/kegg-bin/show_pathway?mmu00380/C00078%09red/C00780%09red
Fatty acid biosynthesis	Lipid metabolism	Metabolism	2	0.24169	0	Myristic acid Oleic acid	http://www.genome.jp/kegg-bin/show_pathway?mmu00061/C06424%09DeepSkyBlue/C00712%09DeepSkyBlue
Nicotinate and nicotinamide metabolism	Metabolism of cofactors and vitamins	Metabolism	1	0.25084	0.05556	Niacinamide	http://www.genome.jp/kegg-bin/show_pathway?mmu00760/C00153%09DeepSkyBlue
Pantothenate and CoA biosynthesis	Metabolism of cofactors and vitamins	Metabolism	1	0.28357	0.07692	Valine	http://www.genome.jp/kegg-bin/show_pathway?mmu00770/C00183%09DeepSkyBlue
Histidine metabolism	Amino acid metabolism	Metabolism	1	0.28357	0.23077	Histidine	http://www.genome.jp/kegg-bin/show_pathway?mmu00340/C00135%09red
beta-Alanine metabolism	Metabolism of other amino acids	Metabolism	1	0.31491	0	Spermidine	http://www.genome.jp/kegg-bin/show_pathway?mmu00410/C00315%09red
Glyoxylate and dicarboxylate metabolism	Carbohydrate metabolism	Metabolism	1	0.33008	0.07143	Glycolic acid	http://www.genome.jp/kegg-bin/show_pathway?mmu00630/C00160%09DeepSkyBlue
Propanoate metabolism	Carbohydrate metabolism	Metabolism	1	0.35945	0.0625	2-Hydroxybutyric acid	http://www.genome.jp/kegg-bin/show_pathway?mmu00640/C05984%09DeepSkyBlue
Sphingolipid metabolism	Lipid metabolism	Metabolism	1	0.37366	0.03448	Serine	http://www.genome.jp/kegg-bin/show_pathway?mmu00600/C00065%09red
Butanoate metabolism	Carbohydrate metabolism	Metabolism	1	0.38757	0.05263	3-Hydroxybutyric acid	http://www.genome.jp/kegg-bin/show_pathway?mmu00650/C01089%09DeepSkyBlue
Pyruvate metabolism	Carbohydrate metabolism	Metabolism	1	0.40118	0.03571	Lactic acid	http://www.genome.jp/kegg-bin/show_pathway?mmu00620/C00186%09red
Glycolysis or Gluconeogenesis	Carbohydrate metabolism	Metabolism	1	0.44028	0.02941	Lactic acid	http://www.genome.jp/kegg-bin/show_pathway?mmu00010/C00186%09red
Glutathione metabolism	Metabolism of other amino acids	Metabolism	1	0.44028	0.02941	Spermidine	http://www.genome.jp/kegg-bin/show_pathway?mmu00480/C00315%09red
Cysteine and methionine metabolism	Amino acid metabolism	Metabolism	1	0.45275	0.07407	Serine	http://www.genome.jp/kegg-bin/show_pathway?mmu00270/C00065%09red
Inositol phosphate metabolism	Carbohydrate metabolism	Metabolism	1	0.46496	0.03125	Inositol-4-phosphate	http://www.genome.jp/kegg-bin/show_pathway?mmu00562/C03546%09DeepSkyBlue
Glycine, serine and threonine metabolism	Amino acid metabolism	Metabolism	1	0.50001	0.14286	Serine	http://www.genome.jp/kegg-bin/show_pathway?mmu00260/C00065%09red
Amino sugar and nucleotide sugar metabolism	Carbohydrate metabolism	Metabolism	1	0.56358	0.02083	Fructose 6-phosphate	http://www.genome.jp/kegg-bin/show_pathway?mmu00520/C00085%09DeepSkyBlue
Pyrimidine metabolism	Nucleotide metabolism	Metabolism	1	0.60153	0.03077	Uridine	http://www.genome.jp/kegg-bin/show_pathway?mmu00240/C00299%09DeepSkyBlue
Arginine and proline metabolism	Amino acid metabolism	Metabolism	1	0.62788	0.02041	Spermidine	http://www.genome.jp/kegg-bin/show_pathway?mmu00330/C00315%09red
Primary bile acid biosynthesis	Lipid metabolism	Metabolism	1	0.6445	0.04348	Taurine	http://www.genome.jp/kegg-bin/show_pathway?mmu00120/C00245%09red
Purine metabolism	Nucleotide metabolism	Metabolism	1	0.7859	0.01087	Xanthosine	http://www.genome.jp/kegg-bin/show_pathway?mmu00230/C01762%09red
